# Supplementary material for: Predicting the comprehensive geospatial pattern of two ephedrine-type alkaloids for Ephedra sinica in Inner Mongolia
Source: PLoS One. 2023 Apr 21;18(4):e0283967. doi: 10.1371/journal.pone.0283967 (PMC10121062; doi:10.1371/journal.pone.0283967)
Supplement: S1 Data — sinica. (XLS) [file pone.0283967.s001.xls]

## Sheet: Ephedra_sinica_Stapf
species	longitude	latitude
Ephedra sinica Stapf	107.556	38.1758
Ephedra sinica Stapf	107.477	38.1814
Ephedra sinica Stapf	108.068	38.2331
Ephedra sinica Stapf	107.693	38.3369
Ephedra sinica Stapf	106.657	38.3583
Ephedra sinica Stapf	107.301	38.8278
Ephedra sinica Stapf	109.133	38.98
Ephedra sinica Stapf	107.96	39.0992
Ephedra sinica Stapf	107.15	39.5039
Ephedra sinica Stapf	106.881	39.6486
Ephedra sinica Stapf	107.579	39.695
Ephedra sinica Stapf	105.758	39.7642
Ephedra sinica Stapf	107.294	39.8214
Ephedra sinica Stapf	108.761	39.8489
Ephedra sinica Stapf	111.231	39.8728
Ephedra sinica Stapf	111.822	40.3867
Ephedra sinica Stapf	111.993	40.435
Ephedra sinica Stapf	113.106	40.4553
Ephedra sinica Stapf	109.676	40.4753
Ephedra sinica Stapf	110.754	40.59
Ephedra sinica Stapf	112.314	40.6094
Ephedra sinica Stapf	110.724	40.6311
Ephedra sinica Stapf	111.454	40.7667
Ephedra sinica Stapf	111.296	40.8003
Ephedra sinica Stapf	111.906	40.9394
Ephedra sinica Stapf	110.066	41.0394
Ephedra sinica Stapf	113.157	41.0481
Ephedra sinica Stapf	111.997	41.1647
Ephedra sinica Stapf	111.231	41.3233
Ephedra sinica Stapf	118.559	41.4119
Ephedra sinica Stapf	118.634	41.4967
Ephedra sinica Stapf	118.632	41.5
Ephedra sinica Stapf	113.157	41.7092
Ephedra sinica Stapf	118.704	41.93
Ephedra sinica Stapf	113.895	41.9844
Ephedra sinica Stapf	119.271	42.0369
Ephedra sinica Stapf	113.341	42.0436
Ephedra sinica Stapf	113.731	42.0525
Ephedra sinica Stapf	113.483	42.0542
Ephedra sinica Stapf	114.769	42.1722
Ephedra sinica Stapf	118.853	42.2411
Ephedra sinica Stapf	119.927	42.3072
Ephedra sinica Stapf	112.666	42.7103
Ephedra sinica Stapf	112.748	42.7394
Ephedra sinica Stapf	121.811	42.7433
Ephedra sinica Stapf	112.629	42.7525
Ephedra sinica Stapf	122.204	42.7611
Ephedra sinica Stapf	112.579	42.7728
Ephedra sinica Stapf	120.666	42.8708
Ephedra sinica Stapf	119.01	42.9525
Ephedra sinica Stapf	120.744	42.9558
Ephedra sinica Stapf	118.389	43.0189
Ephedra sinica Stapf	119.551	43.2533
Ephedra sinica Stapf	117.567	43.2556
Ephedra sinica Stapf	118.173	43.2839
Ephedra sinica Stapf	118.666	43.5358
Ephedra sinica Stapf	117.505	43.5758
Ephedra sinica Stapf	118.641	43.5933
Ephedra sinica Stapf	122.244	43.6472
Ephedra sinica Stapf	116.187	43.6492
Ephedra sinica Stapf	122.223	43.6822
Ephedra sinica Stapf	119.256	43.7961
Ephedra sinica Stapf	120.136	43.8322
Ephedra sinica Stapf	120.083	43.8667
Ephedra sinica Stapf	120.069	43.8828
Ephedra sinica Stapf	116.099	43.9239
Ephedra sinica Stapf	119.396	43.9633
Ephedra sinica Stapf	119.444	44.0233
Ephedra sinica Stapf	114.947	44.0317
Ephedra sinica Stapf	116.467	44.195
Ephedra sinica Stapf	121.556	44.2039
Ephedra sinica Stapf	115.554	44.2853
Ephedra sinica Stapf	120.883	44.55
Ephedra sinica Stapf	121.441	45.0156
Ephedra sinica Stapf	121.482	45.0647
Ephedra sinica Stapf	119.828	45.1608
Ephedra sinica Stapf	122.039	46.0667
Ephedra sinica Stapf	121.674	48.8206
