# Supplementary material for: Predicting the comprehensive geospatial pattern of two ephedrine-type alkaloids for Ephedra sinica in Inner Mongolia
Source: PLoS One. 2023 Apr 21;18(4):e0283967. doi: 10.1371/journal.pone.0283967 (PMC10121062; doi:10.1371/journal.pone.0283967)
Supplement: S2 Data — (XLS) [file pone.0283967.s002.xls]

## Sheet: fenxibiao20211204
FID	longitude	latitude	E	PE
0	107.96	39.0992	0.977	0.557
1	108.761	39.8489	0.81	0.527
2	113.106	40.4553	1.055	0.464
3	110.061	41.0367	0.956	0.849
4	110.066	41.0394	0.973	1.245
5	111.27	41.0602	0.5717	0.5878
6	113.157	41.7092	0.995	1.115
7	118.704	41.93	0.527	0.111
8	113.895	41.9844	1.126	1.213
9	113.341	42.0436	1.41	1.332
10	113.726	42.0469	1.515	0.648
11	113.482	42.0556	1.254	1.606
12	118.853	42.2411	0.769	0.134
13	119.927	42.3072	0.76	0.133
14	112.666	42.7103	0.388	0.548
15	112.748	42.7394	1.01	0.907
16	121.811	42.7433	0.737	0.079
17	112.629	42.7525	0.981	0.293
18	119.01	42.9525	0.706	0.065
19	121.171	43.3631	1.0198	0.1163
20	118.666	43.5358	0.977	0.138
21	122.244	43.6472	0.372	0.016
22	122.223	43.6822	1.384	0.102
23	119.501	43.7006	0.4919	0.289
24	120.302	43.7026	0.7521	0.0331
25	120.066	43.8739	0.972	0.133
26	120.069	43.8828	0.899	1.103
27	116.099	43.9239	1.011	0.707
28	116.096	43.9269	1.529	0.132
29	114.947	44.0317	0.149	0.167
30	119.366	44.0037	0.5835	0.3885
31	121.081	43.8389	1.516	0.2255
32	120.611	42.8845	1.3576	0.9305
33	121.847	46.1216	1.5337	1.0613
34	118.959	42.9325	1.1422	0.348
